# Supplementary material for: Role and Mechanism of BRIP1 in Anoikis Resistance of Gastric Cancer
Source: Int J Mol Sci. 2026 Mar 5;27(5):2409. doi: 10.3390/ijms27052409 (PMC12985691; doi:10.3390/ijms27052409)
Supplement: Supplementary file 1 [file ijms-27-02409-s001.zip]

Archive with 3 entries (3 files):
- Supplementary Schemes.pdf
- Supplementary Table S1.pdf
- Supplementary Table S2.pdf
